# Supplementary material for: Building a 4E interview-grounded theory model: A case study of demand factors for customized furniture
Source: PLoS One. 2023 Apr 27;18(4):e0282956. doi: 10.1371/journal.pone.0282956 (PMC10138260; doi:10.1371/journal.pone.0282956)
Supplement: S1 File — (ZIP) [file pone.0282956.s001.zip]

Archive with 36 entries (36 files):
- transcript/transcript 001.pdf
- transcript/transcript 002.pdf
- transcript/transcript 003.pdf
- transcript/transcript 004.pdf
- transcript/transcript 005.pdf
- transcript/transcript 006.pdf
- transcript/transcript 007.pdf
- transcript/transcript 008.pdf
- transcript/transcript 009.pdf
- transcript/transcript 010.pdf
- transcript/transcript 011.pdf
- transcript/transcript 012.pdf
- transcript/transcript 013.pdf
- transcript/transcript 014.pdf
- transcript/transcript 015.pdf
- transcript/transcript 016.pdf
- transcript/transcript 017.pdf
- transcript/transcript 018.pdf
- transcript/transcript 019.pdf
- transcript/transcript 020.pdf
- transcript/transcript 021.pdf
- transcript/transcript 022.pdf
- transcript/transcript 023.pdf
- transcript/transcript 024.pdf
- transcript/transcript 025.pdf
- transcript/transcript 026.pdf
- transcript/transcript 027.pdf
- transcript/transcript 028.pdf
- transcript/transcript 029.pdf
- transcript/transcript 030.pdf
- transcript/transcript 031.pdf
- transcript/transcript 032.pdf
- transcript/transcript 033.pdf
- transcript/transcript 034.pdf
- transcript/transcript 035.pdf
- transcript/transcript 036.pdf
